# Supplementary material for: The Nuclear Exosome Is Active and Important during Budding Yeast Meiosis
Source: PLoS One. 2014 Sep 11;9(9):e107648. doi: 10.1371/journal.pone.0107648 (PMC4161446; doi:10.1371/journal.pone.0107648)
Supplement: Table S2 — Yeast strains used in this study. (XLS) [file pone.0107648.s006.xls]

## Sheet: STRAINS
number	name	background	ploidy	genotype
SF73	WT SK1	SK1	diploid	MATa/α ho::LYS2/ho::LYS2 lys2/lys2 ura3/ura3 leu2::hisG/leu2::hisG his3::hisG/his3::hisG trp1::hisG/trp1::hisG
SF18	trf4Δ	SK1	diploid	MATa/α ho::LYS2/ho::LYS2 lys2/lys2 ura3/ura3 leu2::hisG/leu2::hisG his3::hisG/his3::hisG trp1::hisG/trp1::hisG trf4::KanMX6/trf4::NatMX6
SF11	CSL4-TAP	SK1	diploid	MATa/α ho::LYS2/ho::LYS2 lys2/lys2 ura3/ura3 leu2::hisG/leu2::hisG his3::hisG/his3::hisG trp1::hisG/trp1::hisG CSL4-TAP-URA3
JH780	pGPD1-GAL4-ER pGAL-GFP-RRP6	SK1	diploid	MATa/α ho::LYS2/ho::LYS2 lys2/lys2 ura3/ura3 leu2::hisG/leu2::hisG his3::hisG/his3::hisG trp1::hisG/trp1::hisG ura3::pGPD1-GAL4(848).ER::URA3/ura3::pGPD1-GAL4(848).ER::URA3 KanMX6-Pgal-GFP-RRP6
SF76	CBC2-TAP	SK1	diploid	MATa/α ho::LYS2/ho::LYS2 lys2/lys2 ura3/ura3 leu2::hisG/leu2::hisG his3::hisG/his3::hisG trp1::hisG/trp1::hisG CBC2-TAP-TRP1/CBC2-TAP-TRP1
SF77	CBC2-TAP trf4Δ	SK1	diploid	MATa/α ho::LYS2/ho::LYS2 lys2/lys2 ura3/ura3 leu2::hisG/leu2::hisG his3::hisG/his3::hisG trp1::hisG/trp1::hisG trf4::NatMX6/trf4::NatMX6 CBC2-TAP-TRP1/CBC2-TAP-TRP1
SF40	RRP6-TAP	SK1	diploid	MATa/α ho::LYS2/ho::LYS2 lys2/lys2 ura3/ura3 leu2::hisG/leu2::hisG his3::hisG/his3::hisG trp1::hisG/trp1::hisG RRP6-TAP-KanMX6
SF74	sae2Δ	SK1	diploid	MATa/α ho::LYS2/ho::LYS2 lys2/lys2 ura3/ura3 leu2::hisG/leu2::hisG his3::hisG/his3::hisG trp1::hisG/trp1::hisG sae2::NatMX6/sae2::NatMX6
SF75	sae2Δ trf4Δ	SK1	diploid	MATa/α ho::LYS2/ho::LYS2 lys2/lys2 ura3/ura3 leu2::hisG/leu2::hisG his3::hisG/his3::hisG trp1::hisG/trp1::hisG sae2::NatMX6/sae2::NatMX6 trf4::NatMX6/trf4::NatMX6
JH2	WT (from EUROSCARF)	by4741	haploid	MATa his3Δ1 leu2Δ0 met15Δ0 ura3Δ0
JH108	rrp6Δ	by4741	haploid	MATa his3Δ1 leu2Δ0 met15Δ0 ura3Δ0 rrp6::NatMX6
JH142	mpp6Δ (from EUROSCARF)	by4741	haploid	MATa his3Δ1 leu2Δ0 met15Δ0 ura3Δ0 mpp6Δ::KanMX4
JH143	rrp47Δ (from EUROSCARF)	by4741	haploid	MATa his3Δ1 leu2Δ0 met15Δ0 ura3Δ0 rrp47Δ::KanMX4
