# Supplementary material for: The Nuclear Exosome Is Active and Important during Budding Yeast Meiosis
Source: PLoS One. 2014 Sep 11;9(9):e107648. doi: 10.1371/journal.pone.0107648 (PMC4161446; doi:10.1371/journal.pone.0107648)
Supplement: Table S3 — Oligonucleotides used in this study. (XLS) [file pone.0107648.s007.xls]

## Sheet: OLIGOS
Number	Name	Sequence	Use
JH405	SCR1 F1	AGGCTGTAATGGCTTTCTGGT	RTPCR
JH672	JA SCR1 4	GCTGCCCGCAAAGATCGATTTA	RTPCR
SF14	MUT100 F1	GCCAAATATTTCCACTCAATCA	RTPCR
SF15	MUT100 R1	CCAACAAGAACAGCGCTACA	RTPCR
SF16	MUT1290 F1	AGCTGGTACTGCCCGTACAT	RTPCR
SF17	MUT1290 R1	ACAGGGAACTCCAGCGTATG	RTPCR
SF18	MUT1465 F1	GGGCCAACAGTTGTTTCAGT	RTPCR
SF19	MUT1465 R1	CATCGCGAAATTTGTCTCAA	RTPCR
SF81	REC102 F1	CCGGAATCAACCGACTCTA	RTPCR
SF82	REC102 R1	GCATGCGTATGAAGCTCTCT	RTPCR
SF83	REC104 F1	GCCTGGGTTAAAACGAACAG	RTPCR
SF84	REC104 R1	CCATTTGAAGCCTGTCTCTCA	RTPCR
SF85	REC114 F1	CGGACCCAGAATGTTAAGGA	RTPCR
SF86	REC114 R1	CGTAGCCATTGGAGTGTTG	RTPCR
SF103	HOP1 F1	CCAAACAATGCTCACAATGTC	RTPCR
SF104	HOP1 R1	GAGATCGGTGGGATCCTCTAG	RTPCR
JH 735	GFP F1	CACACAATCTGCCCTTTCGA	RTPCR
JH684	RRP6 B	TAAATTTCAACTGAGGTTTTTCGAC	RTPCR
SF3	ACT1 F1	GGTATGTGTAAAGCCGGTTTTGC	Northern Blotting
SF4	ACT1 R1	GGACCACTTTCGTCGTATTCTTG	Northern Blotting
JH1	18SF1	CGGTAATTCCAGCTCCAATAGC	Northern Blotting
JH2	18SR1	GCAATACGCCTGCTTTGAACAC	Northern Blotting
JH405	SCR1 F1	AGGCTGTAATGGCTTTCTGGT	Northern Blotting, RTPCR
JH406	SCR1 R1	AAAAATATGGTTCAGGACACACT	Northern Blotting
JH360	SPO11 R1 T7	GGATCCTAATACGACTCACTATAGGGAGAGGAATTGCGCATCTTTTCAACTTG	Norther Blotting, RTPCR
JH361	SPO11 F1	GGCAGGAATTGGTCAAAGCA	Norther Blotting, RTPCR
JH387	NEL025 F1 PacI	TTAATTAATGGTAATACAGTAAACCCATGCACACCTGTTGACATTGCAGACAA	Northern Blotting
JH390	NEL025 R1	TTAATTAAGACGAATGAAAGTGGTTAGAAG	Northern Blotting
JH872	DT 020	TGAGAAGGAAATGACGCT	Northern Blotting
JH356	DMC1 R1 T7	GGATCCTAATACGACTCACTATAGGGAGAGGATCCACCACCTAGGATTGAATC	Northern Blotting
JH357	DMC1 F1	GTGGGATATACACAGTCAATGTATG	Northern Blotting
JH504	HPA3 F2 T7	GGATCCTAATACGACTCACTATAGGGAGAGGAGGGTGCTCTAGCCTTTGACA	Northern Blotting
JH505	HPA3 R2	CGGTTTCAGTATCCGTTTCTCT	Northern Blotting
JH506	HPA3 R1 T7	GGATCCTAATACGACTCACTATAGGGAGAGGACCGGATTGGGAAATATACGA	Northern Blotting
JH507	HPA3 F1	GGTTAGCATGCCGTCTAGTAGA	Northern Blotting
JH502	NPR2 R1	GCCACAGAACCGTATTCATG	Northern Blotting
JH503	NPR2 F1 T7	GGATCCTAATACGACTCACTATAGGGAGAGGACTCTGTTCGCAACCACTCTTC	Northern Blotting
JH152	MRC1 F2	CATCACTAGTTGGCGTTTTCAAAC	Southern Blotting
JH154	MRC1 R1	CTCGAGAAGAATAAGGGCATGAATGAAG	Southern Blotting
JH440	TRF4 DN45 2	CGCATATTTAAACACACATTCTATCCAGGTACACAGTGATGTACAGTTCAGTGCATCGAATTCGAGCTCGTTTAAAC	Deletion
JH441	TRF4 UP45 2	CGACCAAAAACGTTACGCTTTCATAAAGTGTGAATAAGCAAGGGAACTATACTTGCGGATCCCCGGGTTAATTAAG	Deletion
JH311	SAE2 F1 UP45	TGCATTTCCATCCATGCTGTAAGCCATTAGGTGTTTGTATGTGAGCGGATCCCCGGGTTAATTAAG	Deletion
JH312	SAE2 R1 DN45	AAAATGTATTTGAAGTAATGAATAAAGAATGATGATCGCTGGCGTGAATTCGAGCTCGTTTAAAC	Deletion
JH48	CSL4 C	TCTACAGACAGAGATCGTGTGAAAG	Mobilisation of CSL4-TAP into SK1
JH49	CSL4 D	ACTAGATTCGTTGTATGGTGGTGAT	Mobilisation of CSL4-TAP into SK1
SF91	RRP6 TAP UP 2	aagaggaggcctgccgccaaaggtaagaatctgtcatttaaaaggCGTACGCTGCAGGTCGAC	TAP tagging (from pYM13)
SF92	RRP6 DOWN 2	aaacacagaaacaaaaaaagagaaaatggtgtgcatgggggagccATCGATGAATTCGAGCTCG	TAP tagging (from pYM13)
JH685	RRP6 DN45 2	ATTTATCACCCTAGATAAAAGTACATCCGGATTTTCAGAAGTCATTTTGTATAGTTCATCCATGC	pGAL-GFP-RRP6 fusion
JH686	RRP6 UP45 2	CAGTAATGAATATTAATGTTCATCTGAAGATAGACGAAATAGGAAGAATTCGAGCTCGTTTAAAC	pGAL-GFP-RRP6 fusion
JH376	CBC2 DN45 1	ATATATCTGTGTGTAGAATCTTTCTCAGATATAAATTGATTGATTTACGACTCACTATAGGG	TAP-tagging
JH377	CBC2 UP45 1	CCAGGTTTCGATGAAGAAAGAGAAGATGATAACTACGTACCTCAGTCCATGGAAAAGAGAAG	TAP-tagging
