# Supplementary material for: The Nuclear Exosome Is Active and Important during Budding Yeast Meiosis
Source: PLoS One. 2014 Sep 11;9(9):e107648. doi: 10.1371/journal.pone.0107648 (PMC4161446; doi:10.1371/journal.pone.0107648)
Supplement: Table S4 — Hybridisation probes used in this study. (XLS) [file pone.0107648.s008.xls]

## Sheet: Probes
Probe	Source	Conditions
ACT1	PCR product ACT1 F1-ACT1 R1	Random primerd probe, Church hyb at 65°, washed with 0.5xSSC 0.1% SDS at 65°
SCR1	PCR product SCR1 F1-SCR1 R1	Random primerd probe,Church hyb at 65°, washed with 0.5xSSC 0.1% SDS at 65°
SPO11	PCR product SPO11 F1-SPO11 R1 T7	RNA probe, Ultra hyb (Life Technologies) at 65°, washed with 0.2xSSC 0.1% SDS at 65°
DMC1	PCR product DMC1 F1-DMC1 R1 T7	RNA probe, Ultra hyb (Life Technologies) at 65°, washed with 0.2xSSC 0.1% SDS at 65°
HPA3 CUT	PCR product HPA3 F1-HPA3 R1 T7	RNA probe, Ultra hyb (Life Technologies) at 65°, washed with 0.2xSSC 0.1% SDS at 65°
YEL067C CUT	PCR product HPA3 F2-HPA3 R2 T7	RNA probe, Ultra hyb (Life Technologies) at 65°, washed with 0.2xSSC 0.1% SDS at 65°
NPR2 CUT	PCR product NPR2 F2-NPR2 R2 T7	RNA probe, Ultra hyb (Life Technologies) at 65°, washed with 0.2xSSC 0.1% SDS at 65°
NEL025 CUT	PCR product NEL025 F1 PacI-NEL025 R1	Random primed probe, Ultra hyb (Life Technologies) at 42°, washed with 0.2xSSC 0.1% SDS at 55°
MRC1	PCR product MRC1 F2-MRC1 R1	Random primerd probe, Church hyb at 65°, washed with 0.5xSSC 0.1% SDS at 65°
18S	PCR product 18SF1-18SR1	Random primerd probe, Church hyb at 65°, washed with 0.5xSSC 0.1% SDS at 65°
